# Supplementary material for: Global late Quaternary megafauna extinctions linked to humans, not climate change
Source: Proc Biol Sci. 2014 Jul 22;281(1787):20133254. doi: 10.1098/rspb.2013.3254 (PMC4071532; doi:10.1098/rspb.2013.3254)
Supplement: Supplementary Data 2 [file rspb20133254supp4.xls]

## Sheet: Supplementary Data 2.csv
Code	Region	Continent	X	Y	Human	MatAnomStand	PrecipAnomStand	TempVelStand	PrecipVelStand	LargePropExtinctEDII
2	Afghanistan	ASIA-TEMPERATE	66.0265	33.8389	Archaic	0.43661	0.141603	0.212064	0.29205	0.117854
3	Argentina Northeast	SOUTHERN AMERICA	-61.2582	-32.6023	Modern Humans	0.378167	0.0620555	0.400728	0.276066	0.608696
4	Argentina South	SOUTHERN AMERICA	-68.8304	-44.4296	Modern Humans	0.453074	0.120395	0.297053	0.227722	0.6
5	Argentina Northwest	SOUTHERN AMERICA	-66.3612	-29.1496	Modern Humans	0.391562	0.0630755	0.297289	0.142896	0.307692
6	Alabama	NORTHERN AMERICA	-86.8291	32.7939	Modern Humans	0.766298	0.259558	0.695729	0.454023	0.618428
7	Albania	EUROPE	20.0684	41.1425	Archaic	0.39265	0.122479	0.136168	0.125567	0.372651
9	Algeria	AFRICA	2.63237	28.1634	Archaic	0.262048	0.112354	0.244172	0.297328	0.347826
10	Altay	ASIA-TEMPERATE	84.1307	51.9682	Pre-Sapiens	0.514534	0.211789	0.395625	0.441281	0.375991
12	Amur	ASIA-TEMPERATE	127.725	53.3999	Pre-Sapiens peripheral	0.47688	0.202669	0.302514	0.40636	0.245575
14	Angola	AFRICA	17.5718	-12.3358	Homo Evolution	0.329534	0.186158	0.288161	0.322216	0
16	Arizona	NORTHERN AMERICA	-111.658	34.2967	Modern Humans	0.604186	0.269601	0.295772	0.32726	0.577625
17	Arkansas	NORTHERN AMERICA	-92.4424	34.9008	Modern Humans	0.931871	0.376781	0.859374	0.729818	0.595182
20	Alaska	NORTHERN AMERICA	-152.471	64.305	Modern Humans	0.245745	0.15814	0.200145	0.328422	0.431497
22	Assam	ASIA-TROPICAL	92.8519	25.4827	Archaic	0.348557	0.183724	0.257081	0.168032	0.125
24	Austria	EUROPE	14.1305	47.592	Archaic	0.568798	0.0850148	0.258399	0.110434	0.541848
28	Bangladesh	ASIA-TROPICAL	90.2709	23.833	Archaic	0.309191	0.159785	0.341124	0.181893	0.181818
29	Benin	AFRICA	2.34326	9.64765	Homo Evolution	0.333536	0.271978	0.290745	0.449461	0
31	Belgium	EUROPE	4.77317	50.5763	Archaic	0.665632	0.0808776	0.584963	0.160044	0.576986
33	Burkina	AFRICA	-1.73984	12.2779	Homo Evolution	0.313003	0.261068	0.312355	0.495053	0
34	Belarus	EUROPE	28.047	53.5402	Pre-Sapiens	0.776895	0.170388	0.805042	0.552418	0.444867
36	Belize	SOUTHERN AMERICA	-88.6828	17.2185	Modern Humans	0.303833	0.271987	0.241854	0.171316	0.5
37	Bolivia	SOUTHERN AMERICA	-64.6705	-16.7151	Modern Humans	0.365624	0.0389824	0.31123	0.224585	0.555556
38	Borneo	ASIA-TROPICAL	114.2	0.867901	Archaic	0.340947	0.407302	0.270801	0.387897	0.166667
39	Botswana	AFRICA	23.8151	-22.182	Homo Evolution	0.354929	0.048344	0.389335	0.183443	0.0212766
42	Buryatiya	ASIA-TEMPERATE	109.503	53.5545	Pre-Sapiens	0.459665	0.204126	0.227312	0.297443	0.338205
43	Bulgaria	EUROPE	25.2314	42.7614	Archaic	0.517755	0.116822	0.288695	0.196098	0.500246
44	Burundi	AFRICA	29.8868	-3.3563	Homo Evolution	0.301335	0.331992	0.153701	0.329741	0.025641
45	Brazil West-Central	SOUTHERN AMERICA	-54.2944	-15.298	Modern Humans	0.35513	0.235161	0.304743	0.414815	0.46875
46	Brazil Northeast	SOUTHERN AMERICA	-41.7295	-8.63517	Modern Humans	0.374969	0.119365	0.278876	0.249926	0.564103
47	Brazil Southeast	SOUTHERN AMERICA	-45.481	-19.7253	Modern Humans	0.394295	0.0906891	0.256592	0.193583	0.52381
48	Brazil North	SOUTHERN AMERICA	-59.2507	-4.63062	Modern Humans	0.295707	0.468443	0.296653	0.679277	0.485714
49	Brazil South	SOUTHERN AMERICA	-52.2618	-27.5681	Modern Humans	0.346906	0.262695	0.247158	0.375668	0.581395
50	Cabinda	AFRICA	12.4623	-5.04123	Homo Evolution	0.308595	0.203768	0.216	0.222713	0
51	Central African Republic	AFRICA	20.4828	6.57145	Homo Evolution	0.313516	0.253151	0.271097	0.555754	0
52	California	NORTHERN AMERICA	-119.587	37.24	Modern Humans	0.391014	0.348525	0.199648	0.302263	0.533789
54	Cambodia	ASIA-TROPICAL	104.921	12.714	Archaic	0.260292	0.300592	0.244021	0.296651	0.130435
56	Chad	AFRICA	18.6646	15.3611	Homo Evolution	0.334183	0.13699	0.334903	0.342489	0.0222222
57	China South-Central	ASIA-TEMPERATE	104.641	28.5174	Archaic	0.390578	0.204612	0.194442	0.305796	0.121794
58	Hainan	ASIA-TEMPERATE	109.742	19.201	Archaic	0.293614	0.0417498	0.220186	0.081103	0
59	Inner Mongolia	ASIA-TEMPERATE	113.555	43.797	Pre-Sapiens	0.442695	0.111295	0.31269	0.246172	0.227211
60	Manchuria	ASIA-TEMPERATE	126.499	45.7518	Pre-Sapiens peripheral	0.503978	0.216925	0.372294	0.453288	0.294621
61	China North-Central	ASIA-TEMPERATE	109.455	37.4276	Archaic	0.414767	0.0919632	0.281383	0.192503	0.229375
62	Qinghai	ASIA-TEMPERATE	96.0468	35.7734	Pre-Sapiens	0.384066	0.11475	0.195335	0.244685	0.16615
63	China Southeast	ASIA-TEMPERATE	114.427	28.0896	Archaic	0.42436	0.111109	0.324157	0.227719	0.238112
64	Tibet	ASIA-TEMPERATE	88.1184	31.7123	Pre-Sapiens	0.365975	0.108687	0.144879	0.235519	0.0652515
65	Xinjiang	ASIA-TEMPERATE	85.251	41.1232	Pre-Sapiens	0.374747	0.0694662	0.26317	0.184084	0.246792
67	Chile Central	SOUTHERN AMERICA	-71.5036	-34.968	Modern Humans	0.340042	0.333915	0.143905	0.232119	0.375
68	Colombia	SOUTHERN AMERICA	-73.0754	3.89995	Modern Humans	0.303504	0.370788	0.272092	0.551539	0.382353
69	Chile North	SOUTHERN AMERICA	-69.4377	-23.8691	Modern Humans	0.334578	0.05928	0.146893	0.251215	0.416667
70	Chile South	SOUTHERN AMERICA	-72.527	-48.2163	Modern Humans	0.46767	0.208231	0.218802	0.20659	0.636364
71	Cameroon	AFRICA	12.7433	5.6858	Homo Evolution	0.347372	0.180816	0.280812	0.508738	0
74	Colorado	NORTHERN AMERICA	-105.534	38.9991	Modern Humans	0.641587	0.161802	0.410754	0.313046	0.538798
76	Congo	AFRICA	15.2243	-0.840066	Homo Evolution	0.335692	0.302024	0.300396	0.612934	0
79	Costa Rica	SOUTHERN AMERICA	-84.189	9.97052	Modern Humans	0.284246	0.382775	0.156782	0.161061	0.444444
81	Cape Provinces	AFRICA	22.534	-30.9022	Homo Evolution	0.341578	0.118168	0.229855	0.211558	0.155556
82	Caprivi Strip	AFRICA	23.2568	-17.9204	Homo Evolution	0.378069	0.0682652	0.417035	0.165856	0
85	Chita	ASIA-TEMPERATE	116.201	52.8407	Pre-Sapiens	0.490781	0.185328	0.230328	0.289273	0.344355
89	Cyprus	ASIA-TEMPERATE	33.2186	35.043	Archaic	0.343006	0.14028	0.178115	0.12039	0
90	Czechoslovakia	EUROPE	16.9097	49.3512	Pre-Sapiens	0.608337	0.119939	0.341584	0.131599	0.526709
91	Delaware	NORTHERN AMERICA	-75.5128	38.9981	Modern Humans	0.862353	0.12537	0.885459	0.357874	0
92	Denmark	EUROPE	10.0508	55.9623	Archaic	0.95635	0.131313	0.923811	0.223019	0.438654
93	Djibouti	AFRICA	42.5779	11.7498	Homo Evolution	0.379083	0.137279	0.167252	0.166509	0
98	Ecuador	SOUTHERN AMERICA	-78.3932	-1.45291	Modern Humans	0.273983	0.250693	0.187269	0.196781	0.413793
99	Egypt	AFRICA	29.6306	26.295	Archaic	0.321019	0.0933182	0.287276	0.408047	0.272727
100	East Himalaya	ASIA-TROPICAL	92.8962	27.7777	Pre-Sapiens	0.358355	0.0595443	0.0976079	0.0852656	0.0666667
101	El Salvador	SOUTHERN AMERICA	-88.8656	13.7361	Modern Humans	0.284829	0.0808473	0.126806	0.083323	0.5
102	Equatorial Guinea	AFRICA	10.476	1.56792	Homo Evolution	0.315601	0.115178	0.247592	0.121817	0
103	Eritrea	AFRICA	38.8529	15.3588	Homo Evolution	0.435788	0.124635	0.224859	0.196151	0.0588235
104	Ethiopia	AFRICA	39.616	8.62614	Homo Evolution	0.378637	0.103416	0.210329	0.201182	0.0441176
108	Florida	NORTHERN AMERICA	-82.4841	28.6514	Modern Humans	0.508172	0.222799	0.543425	0.411254	0.621275
110	France	EUROPE	2.44977	46.6324	Archaic	0.489826	0.162589	0.372767	0.223846	0.545266
111	French Guiana	SOUTHERN AMERICA	-53.2413	3.92439	Modern Humans	0.363801	0.301302	0.326493	0.379323	0.5
112	Gabon	AFRICA	11.7972	-0.590678	Homo Evolution	0.309177	0.272578	0.260417	0.427831	0
114	Gambia, The	AFRICA	-15.3856	13.4529	Homo Evolution	0.342725	0.264537	0.312173	0.318119	0
115	Georgia	NORTHERN AMERICA	-83.4467	32.6541	Modern Humans	0.710705	0.194755	0.675553	0.353872	0.613779
116	Germany	EUROPE	10.3923	51.1102	Archaic	0.670904	0.0801808	0.542464	0.0922689	0.527437
118	Ghana	AFRICA	-1.20705	7.95964	Homo Evolution	0.32796	0.477096	0.266195	0.771413	0
120	Guinea-Bissau	AFRICA	-14.9875	12.0162	Homo Evolution	0.333318	0.37465	0.351147	0.285649	0
122	Great Britain	EUROPE	-2.66771	54.1326	Archaic	0.747597	0.231448	0.590471	0.242314	0.631897
123	Greece	EUROPE	22.6622	39.3647	Archaic	0.38449	0.0517727	0.150478	0.13043	0.437594
124	Gulf States	ASIA-TEMPERATE	53.8745	24.1205	Archaic	0.419213	0.109236	0.455434	0.434798	0
125	Guatemala	SOUTHERN AMERICA	-90.3569	15.7023	Modern Humans	0.293923	0.196177	0.183064	0.15565	0.45
126	Guinea	AFRICA	-10.9418	10.4385	Homo Evolution	0.328059	0.584174	0.245972	0.622574	0
127	Guyana	SOUTHERN AMERICA	-58.9742	4.79238	Modern Humans	0.346437	0.241555	0.316434	0.29505	0.5
132	Honduras	SOUTHERN AMERICA	-86.6202	14.8159	Modern Humans	0.289026	0.166801	0.143827	0.1157	0.444444
133	Hungary	EUROPE	19.4135	47.1665	Pre-Sapiens	0.598159	0.137008	0.569487	0.317656	0.558846
135	Idaho	NORTHERN AMERICA	-114.654	44.3967	Modern Humans	0.588888	0.180593	0.245405	0.199811	0.491714
136	Illinois	NORTHERN AMERICA	-89.1547	40.1211	Modern Humans	0.983058	0.200433	1	0.387519	0.519827
137	India	ASIA-TROPICAL	78.3834	21.7268	Archaic	0.322089	0.0600159	0.29616	0.233076	0.0888889
138	Indiana	NORTHERN AMERICA	-86.2854	39.9138	Modern Humans	0.967675	0.240967	0.908304	0.300602	0.5081
139	Iowa	NORTHERN AMERICA	-93.4964	42.0786	Modern Humans	0.986404	0.249755	0.934771	0.58326	0.474396
140	Ireland	EUROPE	-7.89654	53.4268	Archaic	0.628334	0.213447	0.39479	0.120825	0.480412
141	Irkutsk	ASIA-TEMPERATE	106.358	57.0967	Pre-Sapiens peripheral	0.506764	0.210643	0.314011	0.405231	0.269357
142	Iran	ASIA-TEMPERATE	54.3014	32.5648	Archaic	0.425637	0.0946684	0.231501	0.244294	0.178254
143	Iraq	ASIA-TEMPERATE	43.7722	33.048	Archaic	0.385089	0.101452	0.361042	0.248607	0.229896
144	Italy	EUROPE	12.1551	43.5256	Archaic	0.43931	0.140326	0.240757	0.186869	0.523339
145	Ivory Coast	AFRICA	-5.5555	7.63173	Homo Evolution	0.328925	0.621221	0.296746	1	0
147	Japan	ASIA-TEMPERATE	138.029	37.6021	Modern Humans	0.596492	0.417641	0.268789	0.333209	0.177555
148	Jawa	ASIA-TROPICAL	110.077	-7.28863	Archaic	0.265768	0.324062	0.154788	0.186534	0.428571
150	Kamchatka	ASIA-TEMPERATE	163.008	58.9283	Pre-Sapiens peripheral	0.107539	0.199871	0.0718043	0.282329	0.075429
151	Kansas	NORTHERN AMERICA	-98.3693	38.4836	Modern Humans	0.904057	0.276625	0.861746	0.585081	0.588526
152	Kazakhstan	ASIA-TEMPERATE	67.3013	48.16	Pre-Sapiens	0.579052	0.119942	0.541334	0.383627	0.349555
154	Kenya	AFRICA	37.8579	0.52978	Homo Evolution	0.355558	0.0786254	0.271602	0.197595	0.0735294
156	Kirgizistan	ASIA-TEMPERATE	74.5555	41.4649	Pre-Sapiens	0.395131	0.07521	0.134829	0.102588	0.242696
157	Khabarovsk	ASIA-TEMPERATE	137.129	54.5852	Pre-Sapiens peripheral	0.359851	0.225987	0.180156	0.33066	0.271463
158	Korea	ASIA-TEMPERATE	127.461	38.5112	Pre-Sapiens peripheral	0.654733	0.288121	0.331668	0.307435	0.113521
159	Krasnoyarsk	ASIA-TEMPERATE	95.9011	67.25	Pre-Sapiens peripheral	0.561184	0.262706	0.382453	0.531021	0.279032
162	Kentucky	NORTHERN AMERICA	-85.2877	37.5275	Modern Humans	0.922396	0.153635	0.870328	0.28988	0.488426
164	Kuwait	ASIA-TEMPERATE	47.5936	29.3425	Archaic	0.36179	0.124222	0.364925	0.397954	0
167	Laos	ASIA-TROPICAL	103.763	18.5025	Archaic	0.291429	0.309644	0.147388	0.270625	0.107143
168	Liberia	AFRICA	-9.30785	6.44812	Homo Evolution	0.328299	1	0.300581	0.787458	0
169	Lebanon-Syria	ASIA-TEMPERATE	38.3726	34.9574	Archaic	0.390444	0.119571	0.313393	0.26757	0.276521
170	Libya	AFRICA	18.0232	27.044	Archaic	0.266926	0.0471971	0.266706	0.260974	0.428571
173	Lesotho	AFRICA	28.2428	-29.581	Homo Evolution	0.320147	0.156786	0.123978	0.163236	0.133333
175	Louisiana	NORTHERN AMERICA	-92.0196	31.0758	Modern Humans	0.807127	0.397277	0.868024	0.776308	0.621034
177	Magadan	ASIA-TEMPERATE	166.064	65.1492	Pre-Sapiens peripheral	0.226624	0.0662769	0.112667	0.157484	0.28151
189	Minnesota	NORTHERN AMERICA	-94.1991	46.3479	Modern Humans	0.984148	0.382454	0.902329	0.874695	0.308635
190	Mali	AFRICA	-3.52434	17.3504	Homo Evolution	0.340926	0.207552	0.358423	0.415626	0.0263158
191	Malawi	AFRICA	34.307	-13.2151	Homo Evolution	0.410965	0.117876	0.284133	0.200503	0.0526316
192	Malaya	ASIA-TROPICAL	102.178	4.02826	Archaic	0.25908	0.464805	0.192767	0.351406	0.111111
193	Montana	NORTHERN AMERICA	-109.624	47.0348	Modern Humans	0.839348	0.236962	0.527803	0.365784	0.507859
195	Mongolia	ASIA-TEMPERATE	103.083	46.8352	Pre-Sapiens	0.416819	0.111455	0.251352	0.220817	0.33288
196	Morocco	AFRICA	-6.31752	31.8841	Archaic	0.263467	0.325904	0.150155	0.460262	0.347826
197	Mozambique	AFRICA	35.5522	-17.2597	Homo Evolution	0.417392	0.215675	0.336944	0.337927	0.0425532
202	Maryland	NORTHERN AMERICA	-76.7972	39.0468	Modern Humans	0.887773	0.11574	0.724914	0.259295	0.393603
203	Mississippi	NORTHERN AMERICA	-89.6733	32.7558	Modern Humans	0.822515	0.355565	0.838569	0.723113	0.621002
204	Missouri	NORTHERN AMERICA	-92.4905	38.3744	Modern Humans	1	0.220803	0.964479	0.526383	0.571537
205	Mauritania	AFRICA	-10.3323	20.2599	Homo Evolution	0.346632	0.0981857	0.358066	0.302196	0.0454545
206	Mexico Central	NORTHERN AMERICA	-98.5858	19.1311	Modern Humans	0.350096	0.184504	0.136142	0.137446	0.512698
207	Mexico Northeast	NORTHERN AMERICA	-103.061	25.8523	Modern Humans	0.421607	0.226897	0.269944	0.29823	0.584125
208	Mexico Gulf	NORTHERN AMERICA	-96.4054	19.3774	Modern Humans	0.355349	0.205704	0.268011	0.164407	0.402719
210	Mexico Northwest	NORTHERN AMERICA	-111.379	28.4912	Modern Humans	0.412136	0.249548	0.254334	0.310958	0.545926
211	Mexico Southwest	NORTHERN AMERICA	-100.702	18.848	Modern Humans	0.321028	0.136428	0.129241	0.139857	0.460105
212	Mexico Southeast	NORTHERN AMERICA	-90.5587	18.508	Modern Humans	0.326935	0.286415	0.305068	0.318593	0.403459
213	Myanmar	ASIA-TROPICAL	96.5088	21.1404	Archaic	0.29553	0.200755	0.163936	0.194446	0.0952381
214	Namibia	AFRICA	17.0719	-22.2355	Homo Evolution	0.326764	0.112127	0.289153	0.266054	0.0238095
215	KwaZulu-Natal	AFRICA	30.6736	-28.7905	Homo Evolution	0.324846	0.122205	0.179242	0.138825	0.0869565
217	North Carolina	NORTHERN AMERICA	-79.3802	35.5496	Modern Humans	0.765215	0.220627	0.677762	0.403467	0.503537
219	North Caucasus	ASIA-TEMPERATE	42.8622	44.3438	Archaic	0.534378	0.191742	0.438905	0.316687	0.324608
220	North Dakota	NORTHERN AMERICA	-100.459	47.4475	Modern Humans	0.999017	0.253268	0.858232	0.682047	0.363328
221	Nebraska	NORTHERN AMERICA	-99.7921	41.5279	Modern Humans	0.912477	0.0724155	0.879429	0.31362	0.541269
222	Nepal	ASIA-TROPICAL	83.9385	28.253	Pre-Sapiens	0.34568	0.140466	0.146278	0.113479	0.0714286
223	Netherlands	EUROPE	5.601	52.2536	Archaic	0.764645	0.0744655	0.833338	0.213555	0.612681
224	Nevada	NORTHERN AMERICA	-116.652	39.3583	Modern Humans	0.538027	0.199413	0.227256	0.258099	0.551563
227	Nigeria	AFRICA	8.10532	9.59364	Homo Evolution	0.332051	0.310529	0.288837	0.41985	0
228	Niger	AFRICA	9.39766	17.4263	Homo Evolution	0.306509	0.0823642	0.32418	0.267496	0.025
229	Nicaragua	SOUTHERN AMERICA	-85.0347	12.8397	Modern Humans	0.302434	0.258508	0.215532	0.177169	0.444444
235	New South Wales	AUSTRALASIA	147.019	-32.1803	Modern Humans	0.367365	0.1147	0.332051	0.21172	0.62069
236	Northern Territory	AUSTRALASIA	133.365	-19.4143	Modern Humans	0.379396	0.0524093	0.384115	0.32214	0.538462
240	New Guinea	ASIA-TROPICAL	140.832	-5.34595	Modern Humans	0.330824	0.288517	0.266326	0.24426	0.363636
242	New Jersey	NORTHERN AMERICA	-74.6626	40.1892	Modern Humans	0.901999	0.0252708	0.92524	0.135066	0.115822
243	New Mexico	NORTHERN AMERICA	-106.108	34.4231	Modern Humans	0.674998	0.222392	0.397671	0.382554	0.593719
248	Free State	AFRICA	26.8643	-28.6101	Homo Evolution	0.334396	0.133741	0.245661	0.265795	0.114286
250	Ohio	NORTHERN AMERICA	-82.7073	40.4155	Modern Humans	0.97052	0.254677	0.8535	0.371867	0.476348
251	Oklahoma	NORTHERN AMERICA	-97.5098	35.5844	Modern Humans	0.89182	0.343172	0.838075	0.629567	0.602831
252	Oman	ASIA-TEMPERATE	56.1101	20.6024	Archaic	0.393071	0.0295603	0.377623	0.210663	0
254	Oregon	NORTHERN AMERICA	-120.541	43.9403	Modern Humans	0.465795	0.0797938	0.203118	0.110247	0.411828
255	Pakistan	ASIA-TROPICAL	68.7892	29.3566	Archaic	0.365055	0.150084	0.293495	0.33307	0.103448
256	Palestine	ASIA-TEMPERATE	36.3762	31.3079	Archaic	0.336986	0.133583	0.22877	0.288485	0.268247
257	Panama	SOUTHERN AMERICA	-80.1091	8.50544	Modern Humans	0.257862	0.219124	0.142791	0.146482	0.421053
258	Paraguay	SOUTHERN AMERICA	-58.391	-23.2361	Modern Humans	0.35636	0.2064	0.37694	0.34515	0.526316
260	Pennsylvania	NORTHERN AMERICA	-77.8395	40.8984	Modern Humans	0.972029	0.204814	0.661116	0.232972	0.493117
261	Peru	SOUTHERN AMERICA	-74.3754	-9.16377	Modern Humans	0.30481	0.206477	0.233448	0.2985	0.384615
265	Poland	EUROPE	19.4009	52.1247	Pre-Sapiens	0.74065	0.0445079	0.687856	0.147322	0.477563
266	Portugal	EUROPE	-7.96237	39.692	Archaic	0.321106	0.341793	0.197105	0.383242	0.448026
267	Primorye	ASIA-TEMPERATE	134.714	45.1671	Pre-Sapiens peripheral	0.533798	0.309938	0.275358	0.414533	0.198438
269	Queensland	AUSTRALASIA	144.548	-22.5737	Modern Humans	0.391246	0.113294	0.380398	0.263166	0.48
274	Romania	EUROPE	24.9692	45.8436	Pre-Sapiens	0.618702	0.176168	0.423042	0.290795	0.50382
275	Central European Russia	EUROPE	39.8025	54.8837	Pre-Sapiens	0.777769	0.245379	0.72714	0.711726	0.420836
276	East European Russia	EUROPE	53.7307	56.1233	Pre-Sapiens peripheral	0.742324	0.276345	0.586967	0.656007	0.364696
277	North European Russia	EUROPE	47.1985	65.7612	Pre-Sapiens peripheral	0.851411	0.323473	0.782319	0.824373	0.268169
278	South European Russia	EUROPE	44.6747	48.9178	Pre-Sapiens	0.684533	0.169446	0.64847	0.441239	0.410503
279	Northwest European Russia	EUROPE	31.241	58.7806	Pre-Sapiens peripheral	0.839868	0.252488	0.768109	0.56797	0.24753
280	Rwanda	AFRICA	29.9172	-1.99797	Homo Evolution	0.278086	0.331341	0.138912	0.370746	0.0227273
281	Sakhalin	ASIA-TEMPERATE	142.712	50.3343	Pre-Sapiens peripheral	0.412163	0.266243	0.24248	0.435325	0.185343
285	Saudi Arabia	ASIA-TEMPERATE	44.5851	24.0234	Archaic	0.36391	0.102994	0.348296	0.368529	0.128645
286	South Carolina	NORTHERN AMERICA	-80.9004	33.9176	Modern Humans	0.73336	0.223401	0.721937	0.438352	0.58438
290	South Dakota	NORTHERN AMERICA	-100.22	44.4376	Modern Humans	0.938529	0.199349	0.777284	0.47321	0.383905
292	Senegal	AFRICA	-14.4682	14.367	Homo Evolution	0.344065	0.249456	0.342489	0.325063	0
296	Sierra Leone	AFRICA	-11.7921	8.56034	Homo Evolution	0.328529	0.944803	0.283444	0.870688	0
297	Sinai	ASIA-TEMPERATE	33.768	29.7045	Archaic	0.329108	0.0941113	0.191547	0.272206	0.166011
298	South Australia	AUSTRALASIA	135.827	-30.1045	Modern Humans	0.379535	0.0438244	0.379888	0.242586	0.64
301	Somalia	AFRICA	45.8626	6.06371	Homo Evolution	0.367245	0.0713202	0.310965	0.232642	0.0444444
302	Spain	EUROPE	-3.55169	40.3942	Archaic	0.331801	0.298795	0.17389	0.373712	0.573971
303	Sri Lanka	ASIA-TROPICAL	80.7043	7.61236	Archaic	0.266683	0.339154	0.228606	0.261149	0
306	Sudan	AFRICA	30.0502	13.8317	Homo Evolution	0.389256	0.136585	0.385809	0.384046	0.0588235
308	Sumatera	ASIA-TROPICAL	101.64	-0.477588	Archaic	0.273713	0.431498	0.234591	0.435188	0.157895
309	Surinam	SOUTHERN AMERICA	-55.9116	4.12671	Modern Humans	0.373894	0.164396	0.355536	0.233351	0.5
313	Switzerland	EUROPE	8.23471	46.8028	Archaic	0.498629	0.186253	0.170333	0.0981687	0.548178
314	Swaziland	AFRICA	31.4972	-26.5621	Homo Evolution	0.357198	0.0356929	0.170194	0.0444625	0.025
315	Taiwan	ASIA-TEMPERATE	120.959	23.7483	Archaic	0.455633	0.113167	0.228815	0.0794902	0
316	Tanzania	AFRICA	34.8234	-6.2702	Homo Evolution	0.359149	0.189242	0.248509	0.317156	0.0454545
317	Tasmania	AUSTRALASIA	146.601	-41.9428	Modern Humans	0.262299	0.253283	0.117825	0.139455	0.428571
319	Transcaucasus	ASIA-TEMPERATE	45.5831	41.0142	Archaic	0.479963	0.168537	0.227552	0.17998	0.282176
321	Tennessee	NORTHERN AMERICA	-86.3475	35.8511	Modern Humans	0.887839	0.254762	0.770007	0.446963	0.55875
322	Texas	NORTHERN AMERICA	-99.3574	31.4969	Modern Humans	0.757266	0.298158	0.703469	0.583025	0.649464
323	Thailand	ASIA-TROPICAL	101.015	15.1199	Archaic	0.257207	0.250995	0.208695	0.300821	0.103448
324	Turkmenistan	ASIA-TEMPERATE	59.3835	39.1222	Archaic	0.439142	0.0597957	0.436989	0.19587	0.21604
325	Togo	AFRICA	0.975846	8.53491	Homo Evolution	0.334947	0.352099	0.264355	0.450291	0
331	Turkey-in-Europe	EUROPE	27.3193	41.276	Archaic	0.462073	0.174202	0.312987	0.290804	0.477865
332	Tunisia	AFRICA	9.56156	34.1112	Archaic	0.213497	0.132951	0.165959	0.232768	0.3
333	Turkey	ASIA-TEMPERATE	35.4317	38.9894	Archaic	0.444937	0.158362	0.199554	0.196607	0.257253
335	Tuva	ASIA-TEMPERATE	94.7931	51.5795	Pre-Sapiens	0.436011	0.208634	0.165831	0.23558	0.2747
336	Northern Provinces	AFRICA	28.0783	-25.2657	Homo Evolution	0.358929	0.0510709	0.263973	0.156517	0.0784314
337	Tadzhikistan	ASIA-TEMPERATE	71.0422	38.5278	Pre-Sapiens	0.419857	0.13545	0.127455	0.102891	0.14395
338	Uganda	AFRICA	32.3862	1.28008	Homo Evolution	0.276317	0.346029	0.228123	0.396064	0.0333333
339	Ukraine	EUROPE	31.1158	49.0658	Pre-Sapiens	0.697369	0.17347	0.638312	0.450906	0.431994
340	Uruguay	SOUTHERN AMERICA	-56.0122	-32.7996	Modern Humans	0.327	0.241989	0.316871	0.509485	0.775
341	Utah	NORTHERN AMERICA	-111.675	39.3252	Modern Humans	0.557769	0.129572	0.265706	0.164025	0.553116
342	Uzbekistan	ASIA-TEMPERATE	63.1695	41.7504	Pre-Sapiens	0.516533	0.0732764	0.494117	0.218174	0.249608
344	Venezuela	SOUTHERN AMERICA	-66.169	7.11882	Modern Humans	0.29021	0.40136	0.241966	0.379939	0.484848
346	Victoria	AUSTRALASIA	144.308	-36.8575	Modern Humans	0.337479	0.100303	0.278219	0.129821	0.6
347	Vietnam	ASIA-TROPICAL	106.304	16.6516	Archaic	0.290821	0.275285	0.18425	0.265918	0.147059
348	Virginia	NORTHERN AMERICA	-78.8259	37.5218	Modern Humans	0.851271	0.185853	0.669407	0.360299	0.54738
351	Washington	NORTHERN AMERICA	-120.431	47.3867	Modern Humans	0.600235	0.272662	0.316044	0.185779	0.41838
352	Western Australia	AUSTRALASIA	122.178	-25.4661	Modern Humans	0.350708	0.0609226	0.334435	0.279975	0.714286
354	West Himalaya	ASIA-TROPICAL	76.6732	33.3216	Pre-Sapiens	0.397366	0.194133	0.106418	0.127727	0.0714286
356	Wisconsin	NORTHERN AMERICA	-89.7384	44.6422	Modern Humans	0.969645	0.371297	0.821071	0.917648	0.341297
357	Western Sahara	AFRICA	-13.1367	24.6616	Archaic	0.294027	0.0726141	0.272465	0.300391	0.125
358	West Siberia	ASIA-TEMPERATE	73.2424	61.5171	Pre-Sapiens peripheral	0.66345	0.266011	0.670663	0.849716	0.317999
359	West Virginia	NORTHERN AMERICA	-80.612	38.6412	Modern Humans	0.926	0.0169849	0.642036	0.140067	0.536389
360	Wyoming	NORTHERN AMERICA	-107.54	42.999	Modern Humans	0.676219	0.136812	0.417939	0.211982	0.533181
362	Yakutskiya	ASIA-TEMPERATE	130.116	66.1739	Pre-Sapiens peripheral	0.441002	0.1395	0.321187	0.321618	0.333196
363	Yemen	ASIA-TEMPERATE	47.5688	15.8369	Archaic	0.378464	0.139833	0.245654	0.279128	0
364	Yugoslavia	EUROPE	18.7243	44.1602	Archaic	0.535772	0.118872	0.311555	0.185377	0.478514
365	Yukon	NORTHERN AMERICA	-124.23	64.135	Modern Humans	0.110885	0.0759729	0.111204	0.33941	0.500909
366	Za«re	AFRICA	23.6545	-2.87623	Homo Evolution	0.319005	0.34705	0.278598	0.64164	0.015873
367	Zambia	AFRICA	27.7979	-13.4531	Homo Evolution	0.349076	0.121846	0.296029	0.255682	0
368	Zimbabwe	AFRICA	29.8718	-19	Homo Evolution	0.404263	0.108652	0.288089	0.19449	0.0425532
